# Supplementary material for: Phosphorylation of eukaryotic initiation factor eIFiso4E enhances the binding rates to VPg of turnip mosaic virus
Source: PLoS One. 2021 Nov 4;16(11):e0259688. doi: 10.1371/journal.pone.0259688 (PMC8568277; doi:10.1371/journal.pone.0259688)
Supplement: S1 Data — (XLSX) [file pone.0259688.s002.xlsx]

## Sheet: Sheet1
1/[C] VPg	1/k2 iso4E-VPg	1/k2 iso4Ep_VPg
1	0.02325	0.00488
0.4	0.02257	0.0047
0.2	0.0222	0.0046
0.1	0.021	0.0045
