# Supplementary material for: Phosphorylation of eukaryotic initiation factor eIFiso4E enhances the binding rates to VPg of turnip mosaic virus
Source: PLoS One. 2021 Nov 4;16(11):e0259688. doi: 10.1371/journal.pone.0259688 (PMC8568277; doi:10.1371/journal.pone.0259688)
Supplement: S2 Data — (XLSX) [file pone.0259688.s003.xlsx]

## Sheet: Sheet1
1000/T (K)	iso4E-VPg -lnk2	iso4Ep-VPg -lnk2
3.595	-2.19	-3.9
3.531	-2.62	-4.3
3.47	-3.07	-4.6
3.41	-3.56	-5
3.354	-3.7	-5.1
