# Supplementary material for: Phosphorylation of eukaryotic initiation factor eIFiso4E enhances the binding rates to VPg of turnip mosaic virus
Source: PLoS One. 2021 Nov 4;16(11):e0259688. doi: 10.1371/journal.pone.0259688 (PMC8568277; doi:10.1371/journal.pone.0259688)
Supplement: S3 Data — (XLSX) [file pone.0259688.s004.xlsx]

## Sheet: Sheet1
Time (s)	RFI_iso4E_VPg	RFI_iso4EP_VPg
2.2	0	0
7.2	0.13458	0.09831
12.2	0.25187	0.176
17.2	0.34952	0.24039
22.2	0.43567	0.30568
27.2	0.52576	0.37551
32.2	0.62037	0.439
42.2	0.72134	0.52938
52.2	0.78966	0.5844
62.2	0.84105	0.62249
72.2	0.86403	0.63458
82.2	0.86705	0.64667
92.2	0.87491	0.66179
102.2	0.88096	0.668
